# Supplementary material for: Diet-Derived Advanced Glycation End-Products (AGEs) Induce Muscle Wasting In Vitro, and a Standardized Vaccinium macrocarpon Extract Restrains AGE Formation and AGE-Dependent C2C12 Myotube Atrophy
Source: Antioxidants (Basel). 2025 Jul 23;14(8):900. doi: 10.3390/antiox14080900 (PMC12383208; doi:10.3390/antiox14080900)
Supplement: Supplementary file 1 [file antioxidants-14-00900-s001.zip]

Archive with 1 entries (1 files):
- antioxidants-3684440-supplementary.pdf
